# Supplementary material for: Early Alterations of Intra-Mural Elastic Lamellae Revealed by Synchrotron X-ray Micro-CT Exploration of Diabetic Aortas
Source: Int J Mol Sci. 2022 Mar 17;23(6):3250. doi: 10.3390/ijms23063250 (PMC8954876; doi:10.3390/ijms23063250)
Supplement: Supplementary file 1 [file ijms-23-03250-s001.zip]

Archive with 3 entries (3 files):
- Figure S1.pdf
- Figure S2.pdf
- Movie S1.mp4
